# Supplementary material for: Recognition of multi-modal fusion images with irregular interference
Source: PeerJ Comput Sci. 2022 Jun 24;8:e1018. doi: 10.7717/peerj-cs.1018 (PMC9299258; doi:10.7717/peerj-cs.1018)
Supplement: Supplemental Information 1 [file peerj-cs-08-1018-s001.zip]

Archive with 62 entries (61 files):
- data/
- data/0617.jpg
- data/0629.jpg
- data/0639.jpg
- data/0669.jpg
- data/0676.jpg
- data/0690.jpg
- data/0717.jpg
- data/0731.jpg
- data/0732.jpg
- data/0739.jpg
- data/0769.jpg
- data/0770.jpg
- data/0776.jpg
- data/0778.jpg
- data/0782.jpg
- data/0791.jpg
- data/0799.jpg
- data/0815.jpg
- data/0831.jpg
- data/0848.jpg
- data/0857.jpg
- data/0870.jpg
- data/0880.jpg
- data/0882.jpg
- data/0886.jpg
- data/0887.jpg
- data/0888.jpg
- data/0900.jpg
- data/0901.jpg
- data/0926.jpg
- data/0929.jpg
- data/0941.jpg
- data/0942.jpg
- data/0943.jpg
- data/0949.jpg
- data/1020.jpg
- data/1022.jpg
- data/1025.jpg
- data/1026.jpg
- data/1031.jpg
- data/1033.jpg
- data/1037.jpg
- data/1038.jpg
- data/1041.jpg
- data/1057.jpg
- data/1070.jpg
- data/1075.jpg
- data/1084.jpg
- data/1090.jpg
- data/1096.jpg
- data/1102.jpg
- data/1113.jpg
- data/1114.jpg
- data/1115.jpg
- data/1120.jpg
- data/1121.jpg
- data/1137.jpg
- data/1147.jpg
- data/1148.jpg
- data/1162.jpg
- data/1174.jpg
